# Supplementary material for: Keratin 13 Is Enriched in Prostate Tubule-Initiating Cells and May Identify Primary Prostate Tumors that Metastasize to the Bone
Source: PLoS One. 2016 Oct 6;11(10):e0163232. doi: 10.1371/journal.pone.0163232 (PMC5053503; doi:10.1371/journal.pone.0163232)
Supplement: S1 Table — This table indicates the highest fold differences in gene expression identified in the Affymetrix microarray analysis of fractionated prostate epithelial cells (TIC and FC versus BC and LC). ANOVA analysis and t-test were used in order to identify 853 significantly differentially expressed genes with (P<0.05). Keratin 13 (KRT13) is included in the top 60 with 4.06-fold increased expression (p<0001). (XLSX) [file pone.0163232.s003.xlsx]

## Sheet: Sheet1
S1 Table: Top 60 Enriched Genes from 853 Gene Set TIC and FC Versus LC and BC
Gene Symbol	Gene Title	Fold-Change(FC and TIC vs. LC and PC)	p-value(FC and TIC vs. LC and PC)
CXCL14	chemokine (C-X-C motif) ligand 14	11.0376	1.39336e-09
CXCL14	chemokine (C-X-C motif) ligand 14	10.7045	1.13567e-09
IL1A	interleukin 1, alpha	10.6701	1.66574e-05
MXRA5	matrix-remodelling associated 5	10.5184	4.19667e-10
LAMB1	laminin, beta 1	10.4198	1.6327e-07
DLC1	deleted in liver cancer 1	10.2514	2.19322e-06
SPON1	spondin 1, extracellular matrix protein	10.0866	6.03969e-07
SPON1	spondin 1, extracellular matrix protein	9.17747	1.33822e-05
SPARC	secreted protein, acidic, cysteine-rich (osteonectin)	9.15731	2.95076e-10
LAMB1	laminin, beta 1	9.13633	7.49426e-08
IGFBP2	insulin-like growth factor binding protein 2, 36kDa	9.09418	1.6318e-09
DLC1	deleted in liver cancer 1	8.48149	1.0856e-06
GPNMB	glycoprotein (transmembrane) nmb	8.29592	3.27658e-06
ITGA9	integrin, alpha 9	7.79587	2.10276e-08
METTL7A	methyltransferase like 7A	7.52084	5.58007e-05
CXCR7	chemokine (C-X-C motif) receptor 7	7.12589	7.66841e-05
POSTN	periostin, osteoblast specific factor	7.10358	5.04476e-06
TGFBI	transforming growth factor, beta-induced, 68kDa	6.97473	1.17572e-07
SPON1	spondin 1, extracellular matrix protein	6.94086	9.00885e-06
FRAS1	Fraser syndrome 1	6.79248	3.49609e-07
---	---	6.71704	5.58513e-09
ATP1A4	ATPase, Na+/K+ transporting, alpha 4 polypeptide	6.66362	2.9163e-09
PEG10	paternally expressed 10	6.36102	2.39823e-07
LOC100509635	hypothetical LOC100509635	6.05507	8.75886e-08
SERPINF1	serpin peptidase inhibitor, clade F (alpha-2 antiplasmin, pigment epithelium der	5.71438	4.58652e-07
CAPNS2	calpain, small subunit 2	5.61053	5.27459e-09
ITM2A	integral membrane protein 2A	5.28008	1.46498e-05
ALDH1A1	aldehyde dehydrogenase 1 family, member A1	5.24918	2.66901e-07
ZNF711	zinc finger protein 711	4.97865	2.88637e-05
ARL14	ADP-ribosylation factor-like 14	4.96855	2.24963e-05
ISL1	ISL LIM homeobox 1	4.92068	1.0693e-06
MMP12	matrix metallopeptidase 12 (macrophage elastase)	4.91073	8.56205e-05
NR4A3	nuclear receptor subfamily 4, group A, member 3	4.88915	0.000222061
SPARC	secreted protein, acidic, cysteine-rich (osteonectin)	4.88425	3.291e-06
COL4A6	collagen, type IV, alpha 6	4.86458	7.44858e-08
FGFR3	fibroblast growth factor receptor 3	4.82932	2.46612e-06
CHST9	carbohydrate (N-acetylgalactosamine 4-0) sulfotransferase 9	4.82088	1.0691e-05
FILIP1L	filamin A interacting protein 1-like	4.7813	0.000178078
PCP4L1	Purkinje cell protein 4 like 1	4.78033	6.25966e-05
RBMS3	RNA binding motif, single stranded interacting protein 3	4.75186	7.00291e-08
CYP4B1	cytochrome P450, family 4, subfamily B, polypeptide 1	4.68527	0.000204704
TCF4	transcription factor 4	4.60656	2.17769e-06
ANGPT1	angiopoietin 1	4.46989	1.37306e-06
CHST9	carbohydrate (N-acetylgalactosamine 4-0) sulfotransferase 9	4.45944	4.06713e-05
FBLN1	fibulin 1	4.38455	2.04632e-08
NIPAL4	NIPA-like domain containing 4	4.36942	9.05751e-07
FILIP1L	filamin A interacting protein 1-like	4.33484	0.000294325
ADAMTSL3	ADAMTS-like 3	4.2765	3.70526e-05
ST3GAL5	ST3 beta-galactoside alpha-2,3-sialyltransferase 5	4.21694	7.13229e-06
FAM46C	family with sequence similarity 46, member C	4.19637	0.000305797
FBLN1	fibulin 1	4.19137	1.21935e-07
---	---	4.17865	4.97356e-08
TMPRSS11E	transmembrane protease, serine 11E	4.16508	0.000413778
---	---	4.14621	8.71484e-05
RBMS3	RNA binding motif, single stranded interacting protein 3	4.0953	1.34707e-07
KRT13	keratin 13	4.06595	4.82229e-05
CNR1	cannabinoid receptor 1 (brain)	4.03404	0.00152907
PLXDC2	plexin domain containing 2	4.01508	5.49842e-07
COL4A5	collagen, type IV, alpha 5	3.9996	1.71115e-07
OLFML2A	olfactomedin-like 2A	3.98104	2.25634e-08
MME	membrane metallo-endopeptidase	3.86464	0.000465941
ZDHHC11	zinc finger, DHHC-type containing 11	3.81563	0.000154265
SYNPO2	synaptopodin 2	3.78978	2.46633e-06
LRP4	low density lipoprotein receptor-related protein 4	3.78396	1.38654e-05
MEG3	maternally expressed 3 (non-protein coding)	3.76261	0.000175366
SYNPO2	synaptopodin 2	3.70595	3.20363e-05
LOC728392 /// NLRP1	hypothetical protein LOC728392 /// NLR family, pyrin domain containing 1	3.68178	3.07009e-05
CCR7	chemokine (C-C motif) receptor 7	3.66813	0.00104
ABCA1	ATP-binding cassette, sub-family A (ABC1), member 1	3.66404	1.01053e-05
DAPL1	death associated protein-like 1	3.61318	0.00262774
SDPR	serum deprivation response	3.61277	0.000385623
---	---	3.61254	1.58615e-05
E2F7	E2F transcription factor 7	3.60586	1.87161e-06
ANKDD1A	ankyrin repeat and death domain containing 1A	3.58125	2.6342e-06
MYLIP	myosin regulatory light chain interacting protein	3.56155	0.000953811
LOC100506781	hypothetical LOC100506781	3.55874	0.00249776
---	---	3.54804	0.00261354
HOXD10	homeobox D10	3.47036	0.000378349
PPARGC1A	peroxisome proliferator-activated receptor gamma, coactivator 1 alpha	3.44299	0.00109591
ITM2A	integral membrane protein 2A	3.43854	9.03628e-06
MEG3	maternally expressed 3 (non-protein coding)	3.43815	0.000855577
SLCO2A1	solute carrier organic anion transporter family, member 2A1	3.42271	0.000190085
---	---	3.37541	0.000112631
DUSP2	dual specificity phosphatase 2	3.361	2.13202e-05
ASPA	aspartoacylase	3.36058	5.63168e-06
PER2	period homolog 2 (Drosophila)	3.28889	0.00149884
DEPDC7	DEP domain containing 7	3.28074	0.000694488
HSPA2	heat shock 70kDa protein 2	3.2348	7.13151e-05
KIF23	kinesin family member 23	3.2268	4.05834e-05
GPR109B	G protein-coupled receptor 109B	3.22286	7.87233e-07
PGM5	phosphoglucomutase 5	3.21154	0.00361232
MYLIP	myosin regulatory light chain interacting protein	3.21013	0.000552859
DKK3	dickkopf homolog 3 (Xenopus laevis)	3.18247	3.42866e-05
SLC1A3	solute carrier family 1 (glial high affinity glutamate transporter), member 3	3.17223	2.91988e-07
CAPN6	calpain 6	3.16276	1.87791e-07
EGR2	early growth response 2	3.1599	0.00278579
EGR3	early growth response 3	3.14473	0.00204523
CCNE2	cyclin E2	3.14412	0.0022759
CNTNAP3	contactin associated protein-like 3	3.10483	0.00252703
CACHD1	cache domain containing 1	3.07603	6.15435e-05
MYCL1	v-myc myelocytomatosis viral oncogene homolog 1, lung carcinoma derived (avian)	3.0598	7.01188e-06
MYLIP	myosin regulatory light chain interacting protein	3.03512	0.00210806
SNCA	synuclein, alpha (non A4 component of amyloid precursor)	3.01857	2.67893e-05
VGLL3	vestigial like 3 (Drosophila)	3.01397	0.00502587
DKK3	dickkopf homolog 3 (Xenopus laevis)	3.00887	5.75343e-05
MYLIP	myosin regulatory light chain interacting protein	3.00753	0.000529882
SCARA3	scavenger receptor class A, member 3	3.00121	4.17961e-05
---	---	2.99924	0.000324191
RBMS3	RNA binding motif, single stranded interacting protein 3	2.99243	9.33163e-07
MYLIP	myosin regulatory light chain interacting protein	2.99241	0.0010082
MME	membrane metallo-endopeptidase	2.98945	0.000568004
---	---	2.97764	0.00132027
RNASET2	ribonuclease T2	2.97672	3.42516e-05
MACROD2	MACRO domain containing 2	2.96422	0.000764061
FLJ13197	hypothetical FLJ13197	2.96062	5.14375e-05
BLNK	B-cell linker	2.95443	0.000110405
FOSB	FBJ murine osteosarcoma viral oncogene homolog B	2.92978	0.000224267
DNAJA4	DnaJ (Hsp40) homolog, subfamily A, member 4	2.92768	0.0594823
FAM46C	family with sequence similarity 46, member C	2.89591	0.000582022
IQCJ-SCHIP1 /// SCHIP1	IQ motif containing J-schwannomin interacting protein 1 read-through transcript	2.89441	1.05161e-06
CEL /// LOC100508206	carboxyl ester lipase (bile salt-stimulated lipase) /// bile salt-activated lipa	2.88473	0.000109753
KRTAP3-1	keratin associated protein 3-1	2.88336	0.000606284
RAPGEF4	Rap guanine nucleotide exchange factor (GEF) 4	2.88152	3.82858e-05
MCC	mutated in colorectal cancers	2.85482	2.62871e-05
TMEM40	transmembrane protein 40	2.84706	5.10192e-06
---	---	2.82824	0.000189076
GPNMB	glycoprotein (transmembrane) nmb	2.82438	0.000146194
TIMP3	TIMP metallopeptidase inhibitor 3	2.81189	1.02983e-05
FAM85A	family with sequence similarity 85, member A	2.80894	0.000488685
ABCA1	ATP-binding cassette, sub-family A (ABC1), member 1	2.80426	9.16541e-05
---	---	2.80096	0.000961647
ARC	activity-regulated cytoskeleton-associated protein	2.79499	3.75024e-05
---	---	2.78429	5.92965e-07
PTTG1	pituitary tumor-transforming 1	2.77307	3.09493e-05
PDE4C	phosphodiesterase 4C, cAMP-specific	2.76634	0.0168859
RAB7B	RAB7B, member RAS oncogene family	2.7534	5.16959e-05
INTU	inturned planar cell polarity effector homolog (Drosophila)	2.73245	0.00155931
CEL /// LOC100508206	carboxyl ester lipase (bile salt-stimulated lipase) /// bile salt-activated lipa	2.7044	0.00105275
MEIS1	Meis homeobox 1	2.70305	0.000181432
DKK3	dickkopf homolog 3 (Xenopus laevis)	2.70236	9.25613e-05
SLC16A10	solute carrier family 16, member 10 (aromatic amino acid transporter)	2.69982	0.00179364
MACROD2	MACRO domain containing 2	2.69434	0.00232018
ZDHHC11	zinc finger, DHHC-type containing 11	2.69353	0.00074822
LOC100507273	collagen alpha-4(VI) chain-like	2.68558	5.39656e-05
C12orf54	chromosome 12 open reading frame 54	2.67846	0.00030831
SLC16A10	solute carrier family 16, member 10 (aromatic amino acid transporter)	2.67771	0.00505392
TRPC1	transient receptor potential cation channel, subfamily C, member 1	2.66694	0.00511793
MUM1L1	melanoma associated antigen (mutated) 1-like 1	2.65632	0.0914355
---	---	2.63602	0.0024646
LOC100287628	Hypothetical protein LOC100287628	2.63527	3.77801e-05
MYLK	myosin light chain kinase	2.62813	0.000355442
FAM83D	family with sequence similarity 83, member D	2.6243	0.00459939
LOC653602	hypothetical LOC653602	2.61192	0.00237211
CD83	CD83 molecule	2.56878	0.000644032
TIMP3	TIMP metallopeptidase inhibitor 3	2.56671	4.74858e-05
KAT2B	K(lysine) acetyltransferase 2B	2.54758	0.000141102
ZNF750	zinc finger protein 750	2.53883	0.0217447
C6orf141	chromosome 6 open reading frame 141	2.53601	0.00875338
---	---	2.51106	0.0127235
MYLK	myosin light chain kinase	2.50437	0.0011142
FAT2	FAT tumor suppressor homolog 2 (Drosophila)	2.50196	0.000577185
C6orf141	chromosome 6 open reading frame 141	2.4981	0.0105825
---	---	2.47662	0.00613697
CYP4B1	cytochrome P450, family 4, subfamily B, polypeptide 1	2.46034	0.000636451
---	---	2.44261	0.00651294
---	---	2.44241	0.000817255
SCPEP1	serine carboxypeptidase 1	2.43758	2.74137e-06
---	---	2.43383	9.0635e-07
BTG1	B-cell translocation gene 1, anti-proliferative	2.43313	0.000440985
EPPK1	epiplakin 1	2.42208	0.000258476
---	---	2.41898	0.00739879
---	---	2.4157	0.00755389
GLT8D2	glycosyltransferase 8 domain containing 2	2.4089	4.80778e-05
DKK3	dickkopf homolog 3 (Xenopus laevis)	2.40818	0.00079604
PPP1R3C	protein phosphatase 1, regulatory (inhibitor) subunit 3C	2.39752	0.0106675
SLC44A3	solute carrier family 44, member 3	2.38327	1.36009e-05
PCDH7	protocadherin 7	2.38317	1.8618e-05
SCARA3	scavenger receptor class A, member 3	2.37592	6.74403e-05
---	---	2.37233	0.000214546
RNASET2	ribonuclease T2	2.36553	0.000729461
COL4A6	collagen, type IV, alpha 6	2.36533	0.000720873
MIR17HG	MIR17 host gene (non-protein coding)	2.36267	0.00073131
PRICKLE2	prickle homolog 2 (Drosophila)	2.3589	0.00300834
---	---	2.35262	0.0023906
SDK2	sidekick homolog 2 (chicken)	2.34993	0.00234365
FAM49A	family with sequence similarity 49, member A	2.33874	0.0138566
LOC642587	NPC-A-5	2.33581	0.00222736
ELP2P	endozepine-like peptide 2 pseudogene	2.32252	0.00190792
SGSM1	small G protein signaling modulator 1	2.30408	0.000591307
SULF1	sulfatase 1	2.29711	0.000316266
SULF1	sulfatase 1	2.29682	0.000692211
---	---	2.29526	0.0247406
---	---	2.2915	2.75022e-05
SMARCD3	SWI/SNF related, matrix associated, actin dependent regulator of chromatin, subf	2.27246	4.04189e-05
---	---	2.26956	0.000194447
EIF5	eukaryotic translation initiation factor 5	2.26631	0.00430383
IVNS1ABP	influenza virus NS1A binding protein	2.26542	7.9829e-05
COL21A1	collagen, type XXI, alpha 1	2.25629	9.16235e-05
HAS3	hyaluronan synthase 3	2.24592	0.0114195
EPPK1	epiplakin 1	2.24333	0.000376638
FHL1	four and a half LIM domains 1	2.23899	0.00589911
---	---	2.23054	0.00528504
FAM85A	family with sequence similarity 85, member A	2.22934	0.00151827
FLJ13224	hypothetical LOC79857	2.22816	0.000378702
USP31	ubiquitin specific peptidase 31	2.22787	1.01523e-05
LOC728449	hypothetical protein LOC728449	2.22779	0.000371976
CYP26B1	cytochrome P450, family 26, subfamily B, polypeptide 1	2.22693	0.0176951
HAS2	hyaluronan synthase 2	2.20634	0.000866664
PCSK5	proprotein convertase subtilisin/kexin type 5	2.20037	0.0044198
---	---	2.19845	0.000104253
LMCD1	LIM and cysteine-rich domains 1	2.1979	0.00285727
TEX14	testis expressed 14	2.19668	0.00907322
MAFB	v-maf musculoaponeurotic fibrosarcoma oncogene homolog B (avian)	2.19218	0.00539152
EPPK1	epiplakin 1	2.19014	0.000639549
MAFB	v-maf musculoaponeurotic fibrosarcoma oncogene homolog B (avian)	2.16361	0.0066401
---	---	2.15496	0.0157895
SERPINE1	serpin peptidase inhibitor, clade E (nexin, plasminogen activator inhibitor type	2.13565	0.00203045
---	---	2.13245	0.00123788
---	---	2.12725	0.030644
NUAK1	NUAK family, SNF1-like kinase, 1	2.12632	1.11647e-05
PTPRZ1	protein tyrosine phosphatase, receptor-type, Z polypeptide 1	2.12389	0.000855221
---	---	2.12288	0.00180047
COL4A1	collagen, type IV, alpha 1	2.12155	0.00139071
FAM49A	family with sequence similarity 49, member A	2.11607	0.00769255
PCDH7	protocadherin 7	2.11577	0.000544151
UPK1A	uroplakin 1A	2.10817	0.00225404
---	---	2.10341	0.000333703
CABYR	calcium binding tyrosine-(Y)-phosphorylation regulated	2.10006	0.0112506
PCF11	PCF11, cleavage and polyadenylation factor subunit, homolog (S. cerevisiae)	2.09992	0.00157456
FAM110C	family with sequence similarity 110, member C	2.07915	0.000168031
KRT5	keratin 5	2.07712	0.00107469
LOC100507455	hypothetical LOC100507455	2.07133	0.0834154
---	---	2.06811	0.00308078
HAS2	hyaluronan synthase 2	2.0534	0.00215154
CD200	CD200 molecule	2.05142	0.034345
DST	dystonin	2.0494	0.00635232
---	---	2.04847	0.00103454
LOC284023	hypothetical LOC284023	2.03363	0.00106601
MLF1	myeloid leukemia factor 1	2.03187	0.00254244
SEMA6D	sema domain, transmembrane domain (TM), and cytoplasmic domain, (semaphorin) 6D	2.02477	0.0101089
IVNS1ABP	influenza virus NS1A binding protein	2.02088	2.96362e-05
IFRD1	interferon-related developmental regulator 1	2.00779	0.0315067
TIMP3	TIMP metallopeptidase inhibitor 3	2.00675	0.0014214
---	---	2.00492	0.00330073
C14orf181	chromosome 14 open reading frame 181	2.00486	0.0237182
C1orf145	chromosome 1 open reading frame 145	1.9993	0.000571263
FAM184A	family with sequence similarity 184, member A	1.99565	0.0098355
SRSF7	serine/arginine-rich splicing factor 7	1.99541	0.0205008
USP31	ubiquitin specific peptidase 31	1.99348	0.000144612
KDM6B	lysine (K)-specific demethylase 6B	1.99183	6.3644e-05
NRIP3	nuclear receptor interacting protein 3	1.97948	0.00108341
SNAP25	synaptosomal-associated protein, 25kDa	1.97027	0.00853679
---	---	1.96706	0.000927923
ARL4D	ADP-ribosylation factor-like 4D	1.9655	0.000396239
NEDD4L	neural precursor cell expressed, developmentally down-regulated 4-like	1.95444	0.00655009
ACTA2	actin, alpha 2, smooth muscle, aorta	1.95281	0.0321216
NEDD4L	neural precursor cell expressed, developmentally down-regulated 4-like	1.95217	0.000815759
CYP3A7	cytochrome P450, family 3, subfamily A, polypeptide 7	1.95108	0.0141516
NPPC	natriuretic peptide C	1.9504	0.0133437
HSPB8	heat shock 22kDa protein 8	1.93968	0.00227477
DST	dystonin	1.93701	7.34965e-05
WEE1	WEE1 homolog (S. pombe)	1.93501	0.0126775
MEIS1	Meis homeobox 1	1.92582	0.00311681
KIAA1210	KIAA1210	1.92108	0.0441534
FAM83C	family with sequence similarity 83, member C	1.91827	0.0259043
THBD	thrombomodulin	1.91046	0.0198437
ATP6V0A4	ATPase, H+ transporting, lysosomal V0 subunit a4	1.90903	0.0209543
PKP1	plakophilin 1 (ectodermal dysplasia/skin fragility syndrome)	1.90742	8.66325e-05
LOC100130360	Hypothetical LOC100130360	1.89804	0.00373752
SHISA2	shisa homolog 2 (Xenopus laevis)	1.88785	0.0091502
KDM1A	Lysine (K)-specific demethylase 1A	1.88581	0.000201668
---	---	1.8848	0.0101222
C4orf47	chromosome 4 open reading frame 47	1.87907	0.0172625
LUZP1	leucine zipper protein 1	1.87077	0.0371329
KCNJ2	potassium inwardly-rectifying channel, subfamily J, member 2	1.86437	0.0147326
C12orf54	chromosome 12 open reading frame 54	1.86296	0.0311967
HIVEP1	human immunodeficiency virus type I enhancer binding protein 1	1.85587	0.0159722
ITPR1	inositol 1,4,5-triphosphate receptor, type 1	1.85533	0.00124353
C1orf133	chromosome 1 open reading frame 133	1.84888	0.00148408
LAMP3	lysosomal-associated membrane protein 3	1.84773	0.0479741
---	---	1.84142	0.00800904
NHLH2	nescient helix loop helix 2	1.83942	0.00323477
C6orf99	chromosome 6 open reading frame 99	1.82776	0.00254865
CABYR	calcium binding tyrosine-(Y)-phosphorylation regulated	1.82274	0.00983332
KDM6B	lysine (K)-specific demethylase 6B	1.82261	0.00129338
---	---	1.82256	0.00819161
CALD1	caldesmon 1	1.82045	0.00217885
FAM171B	family with sequence similarity 171, member B	1.81179	0.00274982
TSC22D2	TSC22 domain family, member 2	1.81028	0.000948451
FAM134B	family with sequence similarity 134, member B	1.80432	0.0247321
EFEMP1	EGF-containing fibulin-like extracellular matrix protein 1	1.79813	0.00295604
COL7A1	collagen, type VII, alpha 1	1.79632	0.0360267
MLF1	myeloid leukemia factor 1	1.79521	0.00473572
---	---	1.79389	0.0269637
LOC572558	hypothetical locus LOC572558	1.79324	0.00931261
PCSK5	proprotein convertase subtilisin/kexin type 5	1.79286	0.0261375
ANXA8 /// ANXA8L1 /// ANXA8L2	annexin A8 /// annexin A8-like 1 /// annexin A8-like 2	1.79029	0.000151338
SPINK1	serine peptidase inhibitor, Kazal type 1	1.78893	0.0953749
GJA1	gap junction protein, alpha 1, 43kDa	1.78824	0.000152717
ATP6V0D2	ATPase, H+ transporting, lysosomal 38kDa, V0 subunit d2	1.78612	0.0549021
EFEMP1	EGF-containing fibulin-like extracellular matrix protein 1	1.77372	0.000126857
---	---	1.76881	0.00563685
LUZP1	leucine zipper protein 1	1.76132	3.1505e-06
DST	dystonin	1.7606	0.0641969
SNAI2	snail homolog 2 (Drosophila)	1.75857	0.00306113
LOC285965	hypothetical LOC285965	1.75437	0.0259971
ATP6V1C2	ATPase, H+ transporting, lysosomal 42kDa, V1 subunit C2	1.75339	0.0448073
DST	dystonin	1.74851	0.00148374
LUZP1	leucine zipper protein 1	1.74613	0.000155354
---	---	1.73976	0.00928905
NGFR	nerve growth factor receptor	1.72401	0.0264511
CREB5	cAMP responsive element binding protein 5	1.72387	0.0685808
JUN	jun proto-oncogene	1.71561	0.025521
NR4A3	nuclear receptor subfamily 4, group A, member 3	1.713	0.033319
ATP6V1C2	ATPase, H+ transporting, lysosomal 42kDa, V1 subunit C2	1.70724	0.0760713
---	---	1.69901	0.0281777
GNAS	GNAS complex locus	1.69742	0.0448742
DKFZp667E0512	hypothetical protein DKFZp667E0512	1.6957	0.0134443
FOXC1	forkhead box C1	1.69233	0.0200154
---	---	1.68005	0.0170331
SFRP4	secreted frizzled-related protein 4	1.67892	0.0452066
ATXN1	ataxin 1	1.67775	0.00278911
SULF1	sulfatase 1	1.67771	0.00614183
LUZP1	leucine zipper protein 1	1.67614	0.000332518
LOC100130705	hypothetical protein LOC100130705	1.67317	0.00919919
TMEM40	transmembrane protein 40	1.67012	0.0214973
PALLD	Palladin, cytoskeletal associated protein	1.66947	0.015223
---	---	1.66721	0.109748
TIAM1	T-cell lymphoma invasion and metastasis 1	1.66154	0.0189683
IL28RA	interleukin 28 receptor, alpha (interferon, lambda receptor)	1.65911	0.00348908
ACOX2	acyl-CoA oxidase 2, branched chain	1.6574	0.0728002
CDC42EP3	CDC42 effector protein (Rho GTPase binding) 3	1.65308	0.0173251
TMSB15A	thymosin beta 15a	1.6443	0.0513804
LOC100506762	hypothetical LOC100506762	1.64284	0.0436147
NEDD4L	neural precursor cell expressed, developmentally down-regulated 4-like	1.63317	0.00578745
IRF6	interferon regulatory factor 6	1.63118	0.000325531
FAM134B	family with sequence similarity 134, member B	1.62779	0.0758165
UCP2	uncoupling protein 2 (mitochondrial, proton carrier)	1.62453	0.0229356
PCSK5	proprotein convertase subtilisin/kexin type 5	1.61921	0.0379195
EIF4A1	Eukaryotic translation initiation factor 4A1	1.61826	0.0188129
SPP1	secreted phosphoprotein 1	1.61633	0.127066
CD200	CD200 molecule	1.61337	0.0719544
HSPA4L	heat shock 70kDa protein 4-like	1.6099	0.187561
CTSL2	cathepsin L2	1.60615	0.0300742
ARHGAP25	Rho GTPase activating protein 25	1.60532	0.00459043
MSRB3	methionine sulfoxide reductase B3	1.58976	0.0118219
CNN1	calponin 1, basic, smooth muscle	1.58956	0.0145735
ITPR1	inositol 1,4,5-triphosphate receptor, type 1	1.58781	0.00544409
USP36	ubiquitin specific peptidase 36	1.586	0.0296412
---	---	1.58512	0.0259521
CALD1	Caldesmon 1	1.58345	0.00451077
CALD1	caldesmon 1	1.57779	0.00260193
KDM6B	lysine (K)-specific demethylase 6B	1.57256	0.0123512
INTS6	integrator complex subunit 6	1.56675	0.0421369
---	---	1.56292	0.0677517
C4orf49	chromosome 4 open reading frame 49	1.55908	0.00946643
FHL1	four and a half LIM domains 1	1.55252	0.0854076
C15orf5	chromosome 15 open reading frame 5	1.55237	0.0728981
---	---	1.54614	0.0415597
DST	dystonin	1.54592	0.0115107
MMP3	matrix metallopeptidase 3 (stromelysin 1, progelatinase)	1.53688	0.274855
FBN2	fibrillin 2	1.53082	0.27023
LOC100289049	Hypothetical protein LOC100289049	1.52962	0.0415364
---	---	1.52782	0.0899814
LUZP1	leucine zipper protein 1	1.5253	0.00202743
PLCXD1	phosphatidylinositol-specific phospholipase C, X domain containing 1	1.5229	0.0200025
RNF152	ring finger protein 152	1.52234	0.0124808
CALD1	caldesmon 1	1.51952	0.0276974
CDC42EP3	CDC42 effector protein (Rho GTPase binding) 3	1.50684	0.0126927
---	---	1.49943	0.00839116
DSC3	desmocollin 3	1.49779	0.00986476
---	---	1.49721	0.000482816
TMEM217	transmembrane protein 217	1.49424	0.0327885
PHLDA1	pleckstrin homology-like domain, family A, member 1	1.48882	0.00357182
DUSP7	dual specificity phosphatase 7	1.48751	0.0125548
ARHGAP25	Rho GTPase activating protein 25	1.48663	0.00213155
SOX7	SRY (sex determining region Y)-box 7	1.48627	0.0971247
---	---	1.48023	0.0814495
ATP6V0D2	ATPase, H+ transporting, lysosomal 38kDa, V0 subunit d2	1.47873	0.146048
BCO2	beta-carotene oxygenase 2	1.475	0.208723
HS6ST2	heparan sulfate 6-O-sulfotransferase 2	1.47363	0.23424
---	---	1.46921	0.186032
MTMR1	myotubularin related protein 1	1.46882	0.0256407
TRAF3IP3	TRAF3 interacting protein 3	1.46829	0.0184966
HMGCS2	3-hydroxy-3-methylglutaryl-CoA synthase 2 (mitochondrial)	1.46566	0.0996224
LAMA2	laminin, alpha 2	1.46562	0.118847
POU2AF1	POU class 2 associating factor 1	1.46498	0.182515
PER3	period homolog 3 (Drosophila)	1.46059	0.0213243
PXDN	peroxidasin homolog (Drosophila)	1.45171	0.125509
---	---	1.44958	0.0593773
---	---	1.44855	0.0421002
BARD1	BRCA1 associated RING domain 1	1.44186	0.0040176
TACSTD2	tumor-associated calcium signal transducer 2	1.44065	0.129375
CATSPERG	cation channel, sperm-associated, gamma	1.43913	0.0712247
THBS1	thrombospondin 1	1.43286	0.0234295
SOX7	SRY (sex determining region Y)-box 7	1.43146	0.048458
THBD	thrombomodulin	1.42982	0.125459
CDC42EP3	CDC42 effector protein (Rho GTPase binding) 3	1.42799	0.0656952
CYCS	cytochrome c, somatic	1.42599	0.202022
NCRNA00171	Non-protein coding RNA 171	1.42483	0.153112
EIF4E	eukaryotic translation initiation factor 4E	1.41652	0.0600674
CSRP1	cysteine and glycine-rich protein 1	1.41633	0.00773063
CAV1	caveolin 1, caveolae protein, 22kDa	1.41304	0.00478684
CREB5	cAMP responsive element binding protein 5	1.41005	0.287614
CDC42EP3	CDC42 effector protein (Rho GTPase binding) 3	1.40845	0.0741683
ATP6V0D2	ATPase, H+ transporting, lysosomal 38kDa, V0 subunit d2	1.40266	0.259331
JAG1	jagged 1	1.3984	0.0334776
---	---	1.39814	0.114774
MGC11082	hypothetical LOC84777	1.38767	0.23382
ERP27	endoplasmic reticulum protein 27	1.38132	0.0864953
---	---	1.38008	0.115213
GPR115	G protein-coupled receptor 115	1.36846	0.299145
SCNN1G	sodium channel, nonvoltage-gated 1, gamma	1.36419	0.357333
HOPX	HOP homeobox	1.36378	0.132829
DENND4A	DENN/MADD domain containing 4A	1.35902	0.136923
PFKFB3	6-phosphofructo-2-kinase/fructose-2,6-biphosphatase 3	1.34903	0.0431028
FHL1	four and a half LIM domains 1	1.34451	0.24254
DSE	dermatan sulfate epimerase	1.34087	0.00582971
---	---	1.33546	0.130782
CAV1	caveolin 1, caveolae protein, 22kDa	1.32943	0.0747464
DIRAS3	DIRAS family, GTP-binding RAS-like 3	1.32344	0.22006
PCDH7	protocadherin 7	1.31647	0.177452
PPP1R9A	protein phosphatase 1, regulatory (inhibitor) subunit 9A	1.30448	0.0931743
---	---	1.30434	0.163694
CYP4X1	cytochrome P450, family 4, subfamily X, polypeptide 1	1.30389	0.249811
PHLDA1	pleckstrin homology-like domain, family A, member 1	1.30058	0.114547
PLEKHH2	pleckstrin homology domain containing, family H (with MyTH4 domain) member 2	1.29881	0.372382
CD44	CD44 molecule (Indian blood group)	1.29825	0.0867094
---	---	1.29482	0.118211
PHLDB2	Pleckstrin homology-like domain, family B, member 2	1.29018	0.251535
PCDH7	protocadherin 7	1.28971	0.0526101
NFATC1	nuclear factor of activated T-cells, cytoplasmic, calcineurin-dependent 1	1.28587	0.187778
---	---	1.28301	0.170617
IFFO2	intermediate filament family orphan 2	1.26864	0.029326
BACH2	BTB and CNC homology 1, basic leucine zipper transcription factor 2	1.26251	0.253102
DENND2C	DENN/MADD domain containing 2C	1.26095	0.119911
PPP1R12B	protein phosphatase 1, regulatory (inhibitor) subunit 12B	1.26014	0.268354
GANC	glucosidase, alpha; neutral C	1.25349	0.0404025
---	---	1.25099	0.238066
KRTAP4-12	keratin associated protein 4-12	1.24998	0.486736
C12orf54	chromosome 12 open reading frame 54	1.2389	0.208505
SPARCL1	SPARC-like 1 (hevin)	1.23179	0.577761
PGR	progesterone receptor	1.23082	0.354475
CALD1	caldesmon 1	1.22063	0.196314
FERMT2	fermitin family member 2	1.2148	0.282869
AGR2	anterior gradient homolog 2 (Xenopus laevis)	1.20885	0.232183
LOC338653	hypothetical LOC338653	1.20689	0.307409
RGS12	regulator of G-protein signaling 12	1.20469	0.245272
TPM2	tropomyosin 2 (beta)	1.20063	0.388217
TNS1	tensin 1	1.20017	0.149894
IL18	interleukin 18 (interferon-gamma-inducing factor)	1.19521	0.453301
MYL9	myosin, light chain 9, regulatory	1.17424	0.357259
IRF6	interferon regulatory factor 6	1.17121	0.120861
HS6ST2	heparan sulfate 6-O-sulfotransferase 2	1.17037	0.61284
LAMA2	laminin, alpha 2	1.1645	0.370182
DUSP7	dual specificity phosphatase 7	1.15703	0.420424
DSC3	desmocollin 3	1.15201	0.36192
RASGRP3	RAS guanyl releasing protein 3 (calcium and DAG-regulated)	1.14932	0.640913
BNC1	basonuclin 1	1.14491	0.454585
PTK2B	PTK2B protein tyrosine kinase 2 beta	1.14483	0.370739
MGC11082	hypothetical LOC84777	1.14171	0.547527
FERMT2	fermitin family member 2	1.14061	0.221609
LOC100505881	hypothetical LOC100505881	1.13004	0.644252
PKP1	plakophilin 1 (ectodermal dysplasia/skin fragility syndrome)	1.12604	0.43126
NOTCH4	notch 4	1.1224	0.408948
CALD1	caldesmon 1	1.12217	0.495
SLC20A2	solute carrier family 20 (phosphate transporter), member 2	1.122	0.433179
MAMLD1	mastermind-like domain containing 1	1.1056	0.595588
NTF3	neurotrophin 3	1.10107	0.543032
STK17A	serine/threonine kinase 17a	1.10095	0.430768
---	---	1.10079	0.661091
PCDH7	protocadherin 7	1.09173	0.455944
PDLIM5	PDZ and LIM domain 5	1.08542	0.506774
PCDH8	protocadherin 8	1.0792	0.834242
PHLDB2	pleckstrin homology-like domain, family B, member 2	1.07348	0.803444
TAGLN	transgelin	1.06572	0.807369
PHLDB2	pleckstrin homology-like domain, family B, member 2	1.06441	0.657571
---	---	1.05861	0.8081
GEM	GTP binding protein overexpressed in skeletal muscle	1.05313	0.848553
DEFB1	defensin, beta 1	1.05149	0.811097
ST8SIA1	ST8 alpha-N-acetyl-neuraminide alpha-2,8-sialyltransferase 1	1.04618	0.728165
KRT16	keratin 16	1.04183	0.857352
ITPRIP	inositol 1,4,5-triphosphate receptor interacting protein	1.04036	0.709043
CYLD	cylindromatosis (turban tumor syndrome)	1.03632	0.854947
---	---	1.03468	0.924673
NFATC2	nuclear factor of activated T-cells, cytoplasmic, calcineurin-dependent 2	1.02572	0.928425
TAGLN	transgelin	1.02395	0.915199
SPOCK1	sparc/osteonectin, cwcv and kazal-like domains proteoglycan (testican) 1	1.01882	0.943755
ITGA6	integrin, alpha 6	1.00696	0.972919
CYLD	cylindromatosis (turban tumor syndrome)	1.00618	0.976617
RNASE7	ribonuclease, RNase A family, 7	1.00399	0.977393
TOR1AIP1	torsin A interacting protein 1	-1.00271	0.986941
NRG1	neuregulin 1	-1.00858	0.973634
LOC646329	hypothetical LOC646329	-1.01328	0.924381
RNASE7	ribonuclease, RNase A family, 7	-1.01804	0.939138
RNASE7	ribonuclease, RNase A family, 7	-1.02151	0.911148
HBEGF	heparin-binding EGF-like growth factor	-1.03206	0.748438
BNC1	basonuclin 1	-1.0393	0.880845
SCIN	scinderin	-1.04934	0.746665
---	---	-1.05223	0.703662
PDLIM5	PDZ and LIM domain 5	-1.05775	0.62096
NFATC2	nuclear factor of activated T-cells, cytoplasmic, calcineurin-dependent 2	-1.05932	0.826299
TNC	Tenascin C	-1.06054	0.812408
CLDN1	claudin 1	-1.06399	0.775258
HEG1	HEG homolog 1 (zebrafish)	-1.07276	0.57145
---	---	-1.07495	0.649264
SH3RF2	SH3 domain containing ring finger 2	-1.09002	0.635638
PRICKLE1	prickle homolog 1 (Drosophila)	-1.09195	0.692912
ZEB1	zinc finger E-box binding homeobox 1	-1.10007	0.594855
---	---	-1.10543	0.537063
HBEGF	heparin-binding EGF-like growth factor	-1.11792	0.212915
PPM1H	protein phosphatase, Mg2+/Mn2+ dependent, 1H	-1.12751	0.167271
ESR1	estrogen receptor 1	-1.13714	0.773383
---	---	-1.14741	0.547018
PTPRE	protein tyrosine phosphatase, receptor type, E	-1.14884	0.370308
NRG1	neuregulin 1	-1.1523	0.593842
ACSL4	Acyl-CoA synthetase long-chain family member 4	-1.15373	0.344059
LOC100127983	hypothetical protein LOC100127983	-1.16896	0.218673
PROM1	prominin 1	-1.18749	0.570198
ACPP	acid phosphatase, prostate	-1.19424	0.147604
FCGBP	Fc fragment of IgG binding protein	-1.21294	0.453407
---	---	-1.21643	0.361566
MST4	serine/threonine protein kinase MST4	-1.21827	0.283531
CALD1	caldesmon 1	-1.22064	0.136206
GALNT12	UDP-N-acetyl-alpha-D-galactosamine:polypeptide N-acetylgalactosaminyltransferase	-1.23442	0.450623
GPR64	G protein-coupled receptor 64	-1.24801	0.314052
SNX10	sorting nexin 10	-1.25273	0.259095
IDH2	isocitrate dehydrogenase 2 (NADP+), mitochondrial	-1.29846	0.0928666
CSTA	cystatin A (stefin A)	-1.30123	0.424202
ATP2C2	ATPase, Ca++ transporting, type 2C, member 2	-1.3059	0.12387
RASEF	RAS and EF-hand domain containing	-1.3069	0.302093
GPM6B	glycoprotein M6B	-1.31548	0.140024
C4orf48	chromosome 4 open reading frame 48	-1.32497	0.0598617
TST	thiosulfate sulfurtransferase (rhodanese)	-1.33312	0.0711718
PDE8B	phosphodiesterase 8B	-1.34052	0.0791883
CDC25B	cell division cycle 25 homolog B (S. pombe)	-1.35161	0.0701589
GUCY1A3	guanylate cyclase 1, soluble, alpha 3	-1.35299	0.131674
DSG3	desmoglein 3	-1.35678	0.122465
GPM6B	glycoprotein M6B	-1.35841	0.12759
TFPI2	tissue factor pathway inhibitor 2	-1.3698	0.455314
PALLD	palladin, cytoskeletal associated protein	-1.37059	0.0129043
FERMT2	fermitin family member 2	-1.37398	0.0159
GPR160	G protein-coupled receptor 160	-1.37589	0.05799
BEND4	BEN domain containing 4	-1.37949	0.0993818
PNKD	paroxysmal nonkinesigenic dyskinesia	-1.38245	0.0257002
CPNE4	copine IV	-1.38741	0.114917
MS4A7	membrane-spanning 4-domains, subfamily A, member 7	-1.38927	0.00100987
LOC100126784	hypothetical LOC100126784	-1.39287	0.283273
---	---	-1.39371	0.113032
OPN3	opsin 3	-1.41783	0.0125966
PDE8B	phosphodiesterase 8B	-1.42269	0.0461764
TMEM45A	transmembrane protein 45A	-1.42321	0.294916
CAMK2N1	calcium/calmodulin-dependent protein kinase II inhibitor 1	-1.43482	0.191141
PTN	pleiotrophin	-1.4402	0.104091
ICA1	islet cell autoantigen 1, 69kDa	-1.45834	0.00953548
TOX3	TOX high mobility group box family member 3	-1.46052	0.235197
C10orf10	chromosome 10 open reading frame 10	-1.4632	0.0523045
TOX3	TOX high mobility group box family member 3	-1.46905	0.263931
LPCAT1	lysophosphatidylcholine acyltransferase 1	-1.47643	0.0579106
JKAMP	JNK1/MAPK8-associated membrane protein	-1.47755	0.0259738
LONRF3	LON peptidase N-terminal domain and ring finger 3	-1.47981	0.0463693
PTN	pleiotrophin	-1.50084	0.151266
TOX3	TOX high mobility group box family member 3	-1.50319	0.186528
ENPP5	ectonucleotide pyrophosphatase/phosphodiesterase 5 (putative)	-1.50857	0.0850059
SLC38A11	solute carrier family 38, member 11	-1.5113	0.0559329
CFTR	cystic fibrosis transmembrane conductance regulator (ATP-binding cassette sub-fa	-1.52707	0.0309337
PLA2G2A	phospholipase A2, group IIA (platelets, synovial fluid)	-1.52776	0.0984111
GBP1	guanylate binding protein 1, interferon-inducible, 67kDa	-1.54216	0.0895511
CBS	cystathionine-beta-synthase	-1.55989	0.0164092
SAMD9L	sterile alpha motif domain containing 9-like	-1.56651	0.00959794
FAM96A	family with sequence similarity 96, member A	-1.5731	0.00507428
OPN3	opsin 3	-1.58637	0.000605104
---	---	-1.59065	0.0763338
C17orf62	chromosome 17 open reading frame 62	-1.59261	0.00209053
CXXC5	CXXC finger protein 5	-1.61742	0.00072149
FGF13	fibroblast growth factor 13	-1.6217	0.0236783
BCAR3	breast cancer anti-estrogen resistance 3	-1.62742	0.00131948
ICA1	islet cell autoantigen 1, 69kDa	-1.63157	0.00177427
SEL1L3	sel-1 suppressor of lin-12-like 3 (C. elegans)	-1.668	0.022508
CFTR	cystic fibrosis transmembrane conductance regulator (ATP-binding cassette sub-fa	-1.68626	0.00323558
PLS1	plastin 1	-1.69406	0.0291875
ERBB3	v-erb-b2 erythroblastic leukemia viral oncogene homolog 3 (avian)	-1.70048	0.00042983
KDELR3	KDEL (Lys-Asp-Glu-Leu) endoplasmic reticulum protein retention receptor 3	-1.7034	0.0427738
TNFRSF11B	tumor necrosis factor receptor superfamily, member 11b	-1.73771	0.0175732
GBP1	guanylate binding protein 1, interferon-inducible, 67kDa	-1.75115	0.0193784
PIGK	phosphatidylinositol glycan anchor biosynthesis, class K	-1.75353	0.000114682
AGTRAP	angiotensin II receptor-associated protein	-1.76133	0.0124898
---	---	-1.76546	0.00705487
LONRF3	LON peptidase N-terminal domain and ring finger 3	-1.77275	0.0253465
KIAA1324	KIAA1324	-1.7942	0.00787411
ERBB3	v-erb-b2 erythroblastic leukemia viral oncogene homolog 3 (avian)	-1.804	0.000103387
KIF5C	kinesin family member 5C	-1.81363	0.00524251
HPS3	Hermansky-Pudlak syndrome 3	-1.81514	0.000430802
CARHSP1	calcium regulated heat stable protein 1, 24kDa	-1.82377	0.0271882
PTPRG	protein tyrosine phosphatase, receptor type, G	-1.82385	0.0132208
RAB27B	RAB27B, member RAS oncogene family	-1.84701	0.00223116
PCDHA1 /// PCDHA10 /// PCDHA11 /// PCDHA12 /// PCDHA13 /// PCDHA2 /// PCDHA3 /// PCDHA4 /// PCDHA5 /// PCDHA6 /// PCDHA7 /// PCDHA8 /// PCDHA9 /// PCDHAC1 /// PCDHAC2	protocadherin alpha 1 /// protocadherin alpha 10 /// protocadherin alpha 11 ///	-1.85622	0.00164384
TRPM4	transient receptor potential cation channel, subfamily M, member 4	-1.8578	0.000355029
SYT7	synaptotagmin VII	-1.87148	3.33232e-06
SCG2	secretogranin II	-1.8794	0.00303096
LHFPL2	lipoma HMGIC fusion partner-like 2	-1.88214	0.00106848
AUH	AU RNA binding protein/enoyl-CoA hydratase	-1.88454	0.000101251
DOCK11	dedicator of cytokinesis 11	-1.88937	9.27794e-05
GLIPR1	GLI pathogenesis-related 1	-1.89253	0.00180427
GABBR1 /// UBD	gamma-aminobutyric acid (GABA) B receptor, 1 /// ubiquitin D	-1.90763	0.0603546
CWH43	cell wall biogenesis 43 C-terminal homolog (S. cerevisiae)	-1.90803	0.00692503
RTN1	reticulon 1	-1.91086	0.00742044
---	---	-1.92321	0.0254079
GLIPR2	GLI pathogenesis-related 2	-1.93309	0.000166335
MT1F	metallothionein 1F	-1.9472	0.012773
---	---	-1.96582	0.0372346
TMEM125	transmembrane protein 125	-1.97078	0.00011261
DSG3	desmoglein 3	-1.97211	0.00461324
AFF3	AF4/FMR2 family, member 3	-1.97455	0.0102484
DTNA	dystrobrevin, alpha	-1.97615	0.00168747
GOLM1	golgi membrane protein 1	-1.97706	0.000478006
CREB3L2	cAMP responsive element binding protein 3-like 2	-1.98145	0.00128996
ENTPD5	ectonucleoside triphosphate diphosphohydrolase 5	-1.99133	0.000417742
CLDN3	claudin 3	-1.99526	0.00503748
CWH43	cell wall biogenesis 43 C-terminal homolog (S. cerevisiae)	-1.99534	0.000456524
---	---	-1.99909	2.20618e-05
DPP4	dipeptidyl-peptidase 4	-2.00157	0.0437534
DPP4	dipeptidyl-peptidase 4	-2.0303	0.012685
ATP2A3	ATPase, Ca++ transporting, ubiquitous	-2.03039	4.9697e-06
SLC28A3	solute carrier family 28 (sodium-coupled nucleoside transporter), member 3	-2.03473	0.00897508
SFMBT2	Scm-like with four mbt domains 2	-2.0359	0.0198362
ORM1 /// ORM2	orosomucoid 1 /// orosomucoid 2	-2.03816	0.000512095
ST6GAL1	ST6 beta-galactosamide alpha-2,6-sialyltranferase 1	-2.04586	0.000433616
CD38	CD38 molecule	-2.0582	0.000696017
CRISP3	cysteine-rich secretory protein 3	-2.05821	0.0959923
SEL1L3	sel-1 suppressor of lin-12-like 3 (C. elegans)	-2.07123	0.000956098
RPS27L	ribosomal protein S27-like	-2.07555	0.000458606
B3GNT7	UDP-GlcNAc:betaGal beta-1,3-N-acetylglucosaminyltransferase 7	-2.07602	0.000116515
FOXC2	Forkhead box C2 (MFH-1, mesenchyme forkhead 1)	-2.09678	0.00538578
AGTRAP	angiotensin II receptor-associated protein	-2.09809	0.0035408
TMEM132A	transmembrane protein 132A	-2.14051	0.00309328
NAT1	N-acetyltransferase 1 (arylamine N-acetyltransferase)	-2.15238	6.99073e-05
PSCA	prostate stem cell antigen	-2.15276	0.0405968
PPAPDC2	phosphatidic acid phosphatase type 2 domain containing 2	-2.15459	0.000107671
NUCB2	nucleobindin 2	-2.16462	0.0124634
EMB	embigin	-2.17844	0.003803
SEPX1	selenoprotein X, 1	-2.18714	0.000551058
CATSPERB	cation channel, sperm-associated, beta	-2.22854	1.02614e-06
WNK4	WNK lysine deficient protein kinase 4	-2.22938	1.582e-05
RAB27B	RAB27B, member RAS oncogene family	-2.23557	8.10149e-06
NOV	nephroblastoma overexpressed gene	-2.24448	0.00084744
C19orf21	chromosome 19 open reading frame 21	-2.258	4.02241e-05
TNFRSF11B	tumor necrosis factor receptor superfamily, member 11b	-2.26318	0.000580427
PTPRG	protein tyrosine phosphatase, receptor type, G	-2.26484	0.00122941
COLEC12	collectin sub-family member 12	-2.26838	0.000403896
CLDN10	claudin 10	-2.27127	0.0252292
GLIPR1	GLI pathogenesis-related 1	-2.27248	7.47076e-05
SPDEF	SAM pointed domain containing ets transcription factor	-2.28866	9.69668e-05
LOC400986	Protein immuno-reactive with anti-PTH polyclonal antibodies	-2.28958	1.91899e-05
C1S	complement component 1, s subcomponent	-2.29434	0.00175461
SYTL2	synaptotagmin-like 2	-2.30094	0.000604804
SORD	sorbitol dehydrogenase	-2.30992	0.00022384
TSPAN1	tetraspanin 1	-2.31431	5.29284e-05
---	---	-2.31601	0.000192067
SLC30A4	solute carrier family 30 (zinc transporter), member 4	-2.33042	0.00184288
MACC1	metastasis associated in colon cancer 1	-2.33224	0.00380746
FOLH1B	folate hydrolase 1B	-2.3411	0.000612644
TMEM8A	transmembrane protein 8A	-2.34928	9.80415e-06
PDIA5	protein disulfide isomerase family A, member 5	-2.36096	0.00037183
SRD5A3	steroid 5 alpha-reductase 3	-2.36778	5.16896e-06
BMPR1B	bone morphogenetic protein receptor, type IB	-2.36831	2.09457e-07
SPNS2	spinster homolog 2 (Drosophila)	-2.37934	5.8899e-05
CEBPD	CCAAT/enhancer binding protein (C/EBP), delta	-2.38693	4.78637e-06
KCNN2	potassium intermediate/small conductance calcium-activated channel, subfamily N,	-2.40898	6.03549e-05
FAS	Fas (TNF receptor superfamily, member 6)	-2.42297	1.27497e-06
KLHDC7B	kelch domain containing 7B	-2.42706	0.00628204
CCL28	chemokine (C-C motif) ligand 28	-2.45476	0.000622192
CLDN3	claudin 3	-2.45499	0.0029843
MYBPC1	myosin binding protein C, slow type	-2.45681	0.00134492
TYRP1	tyrosinase-related protein 1	-2.468	7.96027e-11
GLIPR1	GLI pathogenesis-related 1	-2.4822	0.000666765
STEAP4	STEAP family member 4	-2.48622	0.000210047
KLK2	kallikrein-related peptidase 2	-2.49	0.000565346
DPP4	dipeptidyl-peptidase 4	-2.49113	0.00311914
---	---	-2.50334	5.18784e-05
---	---	-2.50744	2.6661e-08
POTEM	POTE ankyrin domain family, member M	-2.51037	0.00382534
CLGN	calmegin	-2.51258	0.00112392
TMEFF2	transmembrane protein with EGF-like and two follistatin-like domains 2	-2.51659	0.00836783
GALNT10	UDP-N-acetyl-alpha-D-galactosamine:polypeptide N-acetylgalactosaminyltransferase	-2.51935	2.22491e-05
BMP6	bone morphogenetic protein 6	-2.52674	0.00296977
TTC39A	tetratricopeptide repeat domain 39A	-2.52898	8.29269e-06
B3GNT7	UDP-GlcNAc:betaGal beta-1,3-N-acetylglucosaminyltransferase 7	-2.53423	0.000397657
GALNT10	UDP-N-acetyl-alpha-D-galactosamine:polypeptide N-acetylgalactosaminyltransferase	-2.54011	4.97063e-05
SLC45A3	solute carrier family 45, member 3	-2.54845	0.00103272
DLG3	discs, large homolog 3 (Drosophila)	-2.55541	2.30829e-09
UBE2E2	ubiquitin-conjugating enzyme E2E 2 (UBC4/5 homolog, yeast)	-2.55935	0.00349943
ENPP4	ectonucleotide pyrophosphatase/phosphodiesterase 4 (putative)	-2.56857	1.93523e-05
FAM3D	family with sequence similarity 3, member D	-2.56876	0.000205711
KRTAP3-3	keratin associated protein 3-3	-2.59224	0.000884827
CYP1B1	cytochrome P450, family 1, subfamily B, polypeptide 1	-2.59853	2.03852e-05
CD74	CD74 molecule, major histocompatibility complex, class II invariant chain	-2.60745	0.000114147
CCL28	chemokine (C-C motif) ligand 28	-2.60987	9.88578e-05
SFTPA2	surfactant protein A2	-2.61753	0.00209423
RDH11	retinol dehydrogenase 11 (all-trans/9-cis/11-cis)	-2.64378	0.000796903
CHDH	choline dehydrogenase	-2.64545	1.61019e-06
SLC5A1	solute carrier family 5 (sodium/glucose cotransporter), member 1	-2.66508	1.1624e-07
STEAP2	six transmembrane epithelial antigen of the prostate 2	-2.69701	0.000288437
SRD5A3	steroid 5 alpha-reductase 3	-2.70272	0.000111594
GNG4	guanine nucleotide binding protein (G protein), gamma 4	-2.70911	0.000772485
TNFAIP2	tumor necrosis factor, alpha-induced protein 2	-2.71322	0.00196871
CYP1A1	cytochrome P450, family 1, subfamily A, polypeptide 1	-2.71814	0.0095735
SYTL2	synaptotagmin-like 2	-2.73679	2.77703e-05
PIGR	polymeric immunoglobulin receptor	-2.73859	7.77201e-08
SLC4A4	solute carrier family 4, sodium bicarbonate cotransporter, member 4	-2.75248	0.00200631
PLA2G16	phospholipase A2, group XVI	-2.75381	8.45757e-06
RDH11	retinol dehydrogenase 11 (all-trans/9-cis/11-cis)	-2.76373	0.000714962
SYTL2	synaptotagmin-like 2	-2.76461	1.49342e-09
TLR1	toll-like receptor 1	-2.76723	5.60491e-06
FOLH1	folate hydrolase (prostate-specific membrane antigen) 1	-2.7858	0.00300964
MB	myoglobin	-2.80554	1.57468e-06
GNG4	guanine nucleotide binding protein (G protein), gamma 4	-2.82568	0.00116288
DTNA	dystrobrevin, alpha	-2.83922	9.73985e-07
PCDHA1 /// PCDHA10 /// PCDHA11 /// PCDHA12 /// PCDHA13 /// PCDHA2 /// PCDHA3 /// PCDHA4 /// PCDHA5 /// PCDHA6 /// PCDHA7 /// PCDHA8 /// PCDHA9 /// PCDHAC1 /// PCDHAC2	protocadherin alpha 1 /// protocadherin alpha 10 /// protocadherin alpha 11 ///	-2.85508	0.000421792
ALOX15B	arachidonate 15-lipoxygenase, type B	-2.85698	0.000208208
ANPEP	alanyl (membrane) aminopeptidase	-2.85984	0.00240371
HNF4G	hepatocyte nuclear factor 4, gamma	-2.86368	6.29589e-10
DHRS7	dehydrogenase/reductase (SDR family) member 7	-2.87512	6.30893e-05
NPY	neuropeptide Y	-2.87929	0.00891731
C9orf152	chromosome 9 open reading frame 152	-2.88055	1.16859e-06
LOC285628	hypothetical protein LOC285628	-2.88574	1.27496e-07
DNAJC12	DnaJ (Hsp40) homolog, subfamily C, member 12	-2.88917	1.08704e-05
---	---	-2.89023	0.000517009
TRIB2	tribbles homolog 2 (Drosophila)	-2.9014	1.90826e-05
RTEL1 /// TNFRSF6B	regulator of telomere elongation helicase 1 /// tumor necrosis factor receptor s	-2.90179	0.00175353
CHL1	cell adhesion molecule with homology to L1CAM (close homolog of L1)	-2.90971	1.4144e-06
PCSK6	proprotein convertase subtilisin/kexin type 6	-2.91422	1.46247e-05
RASGEF1A	RasGEF domain family, member 1A	-2.94243	0.000111948
OSTalpha	organic solute transporter alpha	-2.94351	1.0386e-06
RPS6KA2	ribosomal protein S6 kinase, 90kDa, polypeptide 2	-2.95579	0.000608217
ASRGL1	asparaginase like 1	-2.96416	1.91493e-07
---	---	-2.98505	1.35253e-07
CAPN8	calpain 8	-2.98727	0.000269702
WIPI1	WD repeat domain, phosphoinositide interacting 1	-3.00677	6.09717e-06
NSF	N-ethylmaleimide-sensitive factor	-3.00955	1.31558e-06
STEAP4	STEAP family member 4	-3.02243	2.56632e-05
C4A /// C4B /// LOC100509001	complement component 4A (Rodgers blood group) /// complement component 4B (Chido	-3.02823	1.28724e-06
HLA-DRB4 /// LOC100509582	major histocompatibility complex, class II, DR beta 4 /// HLA class II histocomp	-3.03139	0.000687798
SLC5A1	solute carrier family 5 (sodium/glucose cotransporter), member 1	-3.06777	8.01126e-09
---	---	-3.07489	4.81279e-05
PPP2R2C	protein phosphatase 2, regulatory subunit B, gamma	-3.07845	0.00106176
WIPI1	WD repeat domain, phosphoinositide interacting 1	-3.0813	4.13731e-06
GULP1	GULP, engulfment adaptor PTB domain containing 1	-3.10833	0.00163034
KIAA0146	KIAA0146	-3.14243	4.74864e-07
---	---	-3.18107	2.80971e-05
C15orf21	Dresden prostate cancer 2	-3.18124	0.00189579
AOX1	aldehyde oxidase 1	-3.20043	0.000104264
MUC3B	mucin 3B, cell surface associated	-3.21743	8.74593e-06
FOLH1	folate hydrolase (prostate-specific membrane antigen) 1	-3.2495	0.00188879
TRIB2	tribbles homolog 2 (Drosophila)	-3.25179	0.000161648
VNN1	vanin 1	-3.26113	0.000351969
PRSS1 /// PRSS2 /// PRSS3	protease, serine, 1 (trypsin 1) /// protease, serine, 2 (trypsin 2) /// protease	-3.27784	0.00174095
SRD5A3	steroid 5 alpha-reductase 3	-3.28318	0.000382585
KMO	kynurenine 3-monooxygenase (kynurenine 3-hydroxylase)	-3.28556	0.000214958
TRPM8	transient receptor potential cation channel, subfamily M, member 8	-3.29312	3.49341e-08
MUC1	mucin 1, cell surface associated	-3.30009	0.0031517
GMDS	GDP-mannose 4,6-dehydratase	-3.30369	2.67844e-06
GSTA1	glutathione S-transferase alpha 1	-3.34329	3.16849e-06
BACE2	beta-site APP-cleaving enzyme 2	-3.35795	8.51291e-10
IL32	interleukin 32	-3.38704	2.13345e-05
KMO	kynurenine 3-monooxygenase (kynurenine 3-hydroxylase)	-3.38838	0.000247842
C5orf46	chromosome 5 open reading frame 46	-3.44182	1.02184e-06
HLA-DPA1	major histocompatibility complex, class II, DP alpha 1	-3.46019	0.0048264
---	---	-3.48963	0.00015295
G6PD	glucose-6-phosphate dehydrogenase	-3.53232	0.000346465
BACE2	beta-site APP-cleaving enzyme 2	-3.54056	2.85355e-09
GULP1	GULP, engulfment adaptor PTB domain containing 1	-3.57263	0.00113217
GCNT2	glucosaminyl (N-acetyl) transferase 2, I-branching enzyme (I blood group)	-3.59767	4.30785e-08
PDE10A	phosphodiesterase 10A	-3.61612	0.000161226
LYZ	lysozyme	-3.63276	1.74016e-05
NNMT	nicotinamide N-methyltransferase	-3.66497	0.00254554
LOC100131199	transmembrane protein 178-like	-3.66934	0.000153167
VNN3	vanin 3	-3.6812	2.59408e-07
MUC5AC	mucin 5AC, oligomeric mucus/gel-forming	-3.69703	0.000153847
PRR16	proline rich 16	-3.73014	0.00487664
ST6GAL1	ST6 beta-galactosamide alpha-2,6-sialyltranferase 1	-3.78058	9.7742e-06
SEC11C	SEC11 homolog C (S. cerevisiae)	-3.79987	8.09603e-08
PRSS3	protease, serine, 3	-3.80676	0.00348438
BMPR1B	bone morphogenetic protein receptor, type IB	-3.82934	4.77336e-05
C1S	complement component 1, s subcomponent	-3.84284	0.000138858
PI3	peptidase inhibitor 3, skin-derived	-3.89199	0.00125454
SLC34A2	solute carrier family 34 (sodium phosphate), member 2	-3.92786	4.40369e-05
TMC5	transmembrane channel-like 5	-3.96947	1.43801e-08
TYMP	thymidine phosphorylase	-4.0578	6.73094e-05
GMDS	GDP-mannose 4,6-dehydratase	-4.08134	6.27814e-05
DNAJC12	DnaJ (Hsp40) homolog, subfamily C, member 12	-4.13458	0.000233935
SAA1 /// SAA2	serum amyloid A1 /// serum amyloid A2	-4.15245	5.70871e-06
CPM	carboxypeptidase M	-4.15397	2.25205e-05
ASPHD2	aspartate beta-hydroxylase domain containing 2	-4.15452	1.53761e-06
SHROOM3	shroom family member 3	-4.38914	1.6586e-08
DNAJC12	DnaJ (Hsp40) homolog, subfamily C, member 12	-4.39223	2.20794e-06
MUC5AC	mucin 5AC, oligomeric mucus/gel-forming	-4.40109	0.000273201
TARP /// TRGC2	TCR gamma alternate reading frame protein /// T cell receptor gamma constant 2	-4.46236	0.000172751
SHROOM3	shroom family member 3	-4.48555	1.83491e-08
OR51E2	olfactory receptor, family 51, subfamily E, member 2	-4.50309	0.00299896
HLA-DQA1 /// HLA-DQA2	major histocompatibility complex, class II, DQ alpha 1 /// major histocompatibil	-4.66814	0.000703574
GULP1	GULP, engulfment adaptor PTB domain containing 1	-4.6683	0.000138104
---	---	-4.70579	4.95263e-09
STEAP1	six transmembrane epithelial antigen of the prostate 1	-4.76326	4.37832e-06
CP	ceruloplasmin (ferroxidase)	-4.77956	2.65264e-08
SERPINA1	serpin peptidase inhibitor, clade A (alpha-1 antiproteinase, antitrypsin), membe	-4.78754	0.000725074
C4A /// C4B /// LOC100509001	complement component 4A (Rodgers blood group) /// complement component 4B (Chido	-4.81897	2.85833e-06
---	---	-4.92592	5.73548e-05
BMPR1B	bone morphogenetic protein receptor, type IB	-4.94068	5.87982e-05
SLC44A4	solute carrier family 44, member 4	-4.96354	1.3481e-08
PI3	peptidase inhibitor 3, skin-derived	-5.1292	0.000176302
SOD2	superoxide dismutase 2, mitochondrial	-5.1333	0.000109278
SCGB1A1	secretoglobin, family 1A, member 1 (uteroglobin)	-5.1626	0.000374286
PDZK1IP1	PDZK1 interacting protein 1	-5.16961	2.97833e-05
C3	complement component 3	-5.30168	2.56137e-05
SAA1 /// SAA2	serum amyloid A1 /// serum amyloid A2	-5.32104	1.69628e-06
MGP	matrix Gla protein	-5.35074	0.000164287
PRSS3	protease, serine, 3	-5.35252	0.00111092
TARP /// TRGC2	TCR gamma alternate reading frame protein /// T cell receptor gamma constant 2	-5.4205	0.000349659
SQRDL	sulfide quinone reductase-like (yeast)	-5.46156	7.23563e-09
HLA-DRA	major histocompatibility complex, class II, DR alpha	-5.62314	4.16121e-05
SLC26A4	solute carrier family 26, member 4	-5.79884	2.91989e-05
TMC5	transmembrane channel-like 5	-5.82745	1.28292e-06
TARP /// TRGC2	TCR gamma alternate reading frame protein /// T cell receptor gamma constant 2	-5.88798	0.000301335
KLK2	kallikrein-related peptidase 2	-5.95004	0.000456145
TMC5	transmembrane channel-like 5	-5.99469	1.66337e-07
CXCL5	chemokine (C-X-C motif) ligand 5	-6.06587	0.00230026
---	---	-6.09915	4.25101e-06
C20orf114	chromosome 20 open reading frame 114	-6.22672	2.21872e-05
SDR16C5	short chain dehydrogenase/reductase family 16C, member 5	-6.23723	3.84878e-07
CP	ceruloplasmin (ferroxidase)	-6.24504	1.58751e-07
TARP	TCR gamma alternate reading frame protein	-6.39547	7.55849e-05
SCGB3A1	secretoglobin, family 3A, member 1	-6.48936	2.01989e-05
VNN2	vanin 2	-6.9795	9.26492e-06
SERPINA1	serpin peptidase inhibitor, clade A (alpha-1 antiproteinase, antitrypsin), membe	-7.25141	0.000516874
VNN1	vanin 1	-7.26373	0.00242521
KLK2	kallikrein-related peptidase 2	-7.84784	0.00117428
MT1M	metallothionein 1M	-7.91408	0.000137042
HLA-DRA	major histocompatibility complex, class II, DR alpha	-7.9301	5.91036e-05
PDZK1IP1	PDZK1 interacting protein 1	-8.02012	5.85189e-06
CP	ceruloplasmin (ferroxidase)	-8.18181	4.51096e-07
SLC6A14	solute carrier family 6 (amino acid transporter), member 14	-8.43796	7.47335e-05
TMC5	transmembrane channel-like 5	-8.94976	1.55172e-06
RARRES1	retinoic acid receptor responder (tazarotene induced) 1	-9.99219	3.96216e-05
CP	ceruloplasmin (ferroxidase)	-9.99787	1.62166e-07
SERPINA3	serpin peptidase inhibitor, clade A (alpha-1 antiproteinase, antitrypsin), membe	-10.4345	1.21203e-05
CXCL5	chemokine (C-X-C motif) ligand 5	-10.895	0.00741728
RARRES1	retinoic acid receptor responder (tazarotene induced) 1	-10.9277	0.000260866
CFB	complement factor B	-11.3562	1.89578e-05
RARRES1	retinoic acid receptor responder (tazarotene induced) 1	-12.0615	0.000196824
PIGR	polymeric immunoglobulin receptor	-14.1238	7.79281e-05
LTF	lactotransferrin	-14.2883	8.46997e-05
LCN2	lipocalin 2	-15.6165	2.76283e-07
